# Supplementary material for: A comparative study of digital PCR and real-time qPCR for the detection and quantification of HPV mRNA in sentinel lymph nodes of cervical cancer patients
Source: BMC Res Notes. 2017 Oct 30;10:532. doi: 10.1186/s13104-017-2846-8 (PMC5663113; doi:10.1186/s13104-017-2846-8)
Supplement: Supplementary file 1 — Additional file 1. Raw data generated by qPCR and dPCR. Ct values of 3 individual qPCR and dPCR runs respectively are shown for clinical samples and cell lines. A plasmid standard dilution series was done for qPCR only and the respective Ct values are shown. Calculated mean values, standard deviations and variation of coefficient are shown for both qPCR and dPCR. [file 13104_2017_2846_MOESM1_ESM.xlsx]

## Sheet: Tabelle1
qPCR: Plasmid standard:
Given Copies	Ct
100000	15.4917
10000	18.2417
1000	21.8617
100	24.916
10	27.3075
Ct-values qPCR
	Ct run 1			Ct run 2			Ct run 3
Sample	#1	#2	#3	#1	#2	#3
143a	31.02	30.24	31.42	31.49	31.52	30.34	x	31.08	x
85c	29.96	29.56	29.92	30.15	30.68	x	31.29	30.07	30.7
285b	31.78	29.05	31.29	35.02	x	x	31.29	x	x
128d	31.16	x	x	31.03	31.32	x	31.09	x	30.41
128a	x	x	x	x	x	31.3	x	x	x
244c	x	30.15	31.31	31.14	29.52	31.24	31.47	30.05	x
99d	30.31	31.24	31.24	x	32.33	x	x	x	30.22
186a	22.33	22.36	22.38	22.65	22.22	22.71	22.62	22.67	22.63
66d	23.2	23.19	23.24	23.61	23.41	23.45	23.6	23.45	23.48
211c	22.28	22.25	22.48	22.28	22.09	22.23	22.67	22.69	22.62
5ng SiHa	23.78	24.41	23.99	23.85	23.38	23.57	24.26	24.15	24.07
500pg SiHa	27.76	27.88	27.37	27.12	27	27.38	27.29	27.1	27.59
50pg SiHa	31.2	30.72	29.84	31.41	30.51	29.92	32.11	31.18	30.09
5pg SiHa	x	x	x	31.62	x	x	x	x	x
0pg SiHa	x	x	x	x	x	x	x	x	x
Cov434	x	x	x	x	x	x	x	x	x
KGN	x	x	x	x	x	31.2	x	x	x
HTR8	x	x	x	x	x	x	x	x	x
24 x NTC	all negative
copies qPCR
	copies run 1			copies run 2			copies run 3
Sample	#1	#2	#3	#1	#2	#3	#1	#2	#3	mean value	standard deviation	variation coefficient
143a	0.758389	1.37172	0.559635	0.530649	0.51869	1.27136	0	0.724592	0	0.637227	0.448141	0.703268
85c	1.6969	2.29956	1.74927	1.4688	0.981931	0	0.617733	1.56085	0.967122	1.26024	0.650493	0.516165
285b	0.425712	3.38788	0.617733	0.0363096	0	0	0.617733	0	0	0.565041	1.0301	1.82306
128d	0.681862	0	0	0.752648	0.603812	0	0.719108	0	1.20551	0.440327	0.424446	0.963934
128a	0	0	0	0	0	0.613057	0	0	0	0.0681174	0.192665	2.82843
244c	0	1.4688	0.608417	0.692302	2.37052	0.641651	0.538774	1.58475	0	0.878357	0.737565	0.839709
99d	1.30068	0.641651	0.641651	0	0.280307	0	0	0	1.39273	0.473001	0.529137	1.11868
186a	558.87	546.276	538.037	438.249	607.585	418.719	448.353	431.64	444.959	492.521	65.7561	0.133509
66d	288.562	290.763	279.924	211.326	246.006	238.642	212.937	238.642	233.264	248.896	28.7836	0.115645
211c	580.509	593.893	498.673	580.509	670.661	602.986	431.64	425.131	448.353	536.928	83.1231	0.154812
5ng SiHa	185.72	115.074	158.33	176.1	251.678	217.847	128.965	140.207	148.993	169.213	41.3724	0.244499
500pg SiHa	9.02789	8.2412	12.1415	14.6813	16.0828	12.0496	12.9024	14.9061	10.2726	12.2562	2.54944	0.208012
50pg SiHa	0.661451	0.952537	1.85889	0.563903	1.11731	1.74927	0.331304	0.671579	1.53731	1.04928	0.520871	0.496406
5pg SiHa	0	0	0	0.480741	0	0	0	0	0	0.0534157	0.151082	2.82843
0pg SiHa	0	0	0	0	0	0	0	0	0	0	0	0
Cov434	0	0	0	0	0	0	0	0	0	0	0	0
KGN	0	0	0	0	0	0.661451	0	0	0	0.0734945	0.207874	2.82843
HTR8	0	0	0	0	0	0	0	0	0	0	0	0
24 x NTC	all 0,00
copies dPCR
Sample	#1	#2	#3	mean value	standard deviation	variation coefficient
143a	4.05757	6.9153	7.35227	6.10838	1.78944	0.292949
85c	13.8977	11.5738	18.455	14.6421	3.50051	0.239071
285b	9.09339	7.83527	3.69477	6.87448	2.82464	0.410889
128d	9.93967	11.3922	7.61488	9.6489	1.90535	0.197468
128a	2.53312	0	2.61576	1.71629	1.48693	0.86636
244c	17.1796	17.5693	11.7809	15.5099	3.23533	0.208597
99d	5.45296	1.38023	3.78336	3.53885	2.04735	0.578534
186a	5194.41	5083.85	5075.03	5117.77	66.5248	0.0129988
66d	2862.71	2267.53	2756.19	2628.81	317.381	0.120732
211c	6435.03	6029.68	6651.17	6371.96	315.506	0.0495147
5ng SiHa	2806.84	2699.33	2895.4	2800.53	98.1861	0.0350599
500pg SiHa	275.312	254.486	238.4	256.066	18.5062	0.0722712
50pg SiHa	20.9907	21.0514	25.927	22.6564	2.83262	0.125025
5pg SiHa	3.80587	2.57556	1.27733	2.55292	1.26442	0.495284
0pg SiHa	3	0	0	1	1.73205	1.73205
Cov434	1.30258	0	0	0.434193	0.752044	1.73205
KGN	1.31315	1.23946	0	0.850867	0.737793	0.867107
HTR8	1	0	0	0.333333	0.57735	1.73205
NTC #1	0	0
NTC #2	0	0
NTC #3	1	0
